# Supplementary material for: Bioactive Potential of Post-Distillation Residue of Clinopodium albanicum (Griseb. ex K. Malý) Melnikov: Phytochemical Profiling, Antioxidant and Antimicrobial Activities with Molecular Docking Insights
Source: Plants (Basel). 2026 Jun 4;15(11):1748. doi: 10.3390/plants15111748 (PMC13259260; doi:10.3390/plants15111748)
Supplement: Supplementary file 1 [file plants-15-01748-s001.zip]

Archive with 1 entries (1 files):
- plants-4305790-supplementary.pdf
